# Supplementary material for: Newborn Genetic Screening Improves the Screening Efficiency for Congenital Hypothyroidism: A Prospective Multicenter Study in China
Source: Int J Neonatal Screen. 2024 Nov 29;10(4):78. doi: 10.3390/ijns10040078 (PMC11678242; doi:10.3390/ijns10040078)
Supplement: Supplementary file 1 [file IJNS-10-00078-s001.zip]

Archive with 1 entries (1 files):
- IJNS-3190875-supplementary.pdf
